# Supplementary material for: Styrene–Maleic Acid Copolymer-Based Nanoprobes for Enhanced Boron Neutron Capture Therapy
Source: Pharmaceutics. 2025 Jun 4;17(6):738. doi: 10.3390/pharmaceutics17060738 (PMC12196042; doi:10.3390/pharmaceutics17060738)
Supplement: Supplementary file 1 [file pharmaceutics-17-00738-s001.zip]

Archive with 1 entries (1 files):
- pharmaceutics-3648647-supplementary.pdf
